# Supplementary material for: Single platelet variability governs population sensitivity and initiates intrinsic heterotypic responses
Source: Commun Biol. 2020 Jun 4;3:281. doi: 10.1038/s42003-020-1002-5 (PMC7272428; doi:10.1038/s42003-020-1002-5)
Supplement: Supplementary file 2 — Supplementary Data 1 [file 42003_2020_1002_MOESM2_ESM.zip]

Archive with 1 entries (1 files):
- supplementary data 1.dwg
